# Supplementary material for: Reduced Performance During a Sentence Repetition Task by Continuous Theta-Burst Magnetic Stimulation of the Pre-supplementary Motor Area
Source: Front Neurosci. 2018 May 29;12:361. doi: 10.3389/fnins.2018.00361 (PMC5987029; doi:10.3389/fnins.2018.00361)
Supplement: Supplementary file 1 [file Table_1.XLSX]

## Sheet: Tabelle1
speech rate (syl/sec)	subset 1
8	Für ihre guten Leistungen wird sie eine Auszeichnung bekommen.
8	Die Ausstellung stellte kostbare Werke bedeutender Künstler vor.
10	Sie hat viele Geschenke zu ihrem Geburtstag geschenkt bekommen.
12	Die Katze hat beim Toben die Vase von der Kommode geworfen.
10	Die Haustüre muss verschlossen sein, damit der Hund nicht ausbüxen kann.
12	Heute ist das von ihm erwartete Paket endlich angekommen.
14	Sie hat in einer Jugendherberge gewohnt als sie in der Stadt war.
16	Wegen ihrem absolvierten Praktikum hat sie gute Jobchancen.
16	Die Ladenkette musste eine Filiale in der Stadt schließen.
14	Die Politik hofft auf die Verbesserung der wirtschaftlichen Lage.
12	Die Fußballfans haben nach dem Spiel den Sieg ihrer Mannschaft gefeiert.
10	Gestern Abend war die Aufführung des Theaterstücks besonders schön.
8	Auf der Reise hat er viele aufregende Abenteuer erlebt.
8	Die Freunde waren zur Feier des Tages gemeinsam Sushi essen.
10	Das Flugzeug hatte wegen schlechtem Wetter eine Stunde Verspätung.
12	Nach dem verheerenden Sturm muss das Dach des Hauses neu gedeckt werden.
14	Viele Leute ließen sich impfen, weil sie Angst vor der Grippe haben.
16	Die Studenten zahlen die Studiengebühren nur widerwillig.
16	Für den Umzug in eine neue Wohnung muss er auch Möbel kaufen.
16	Kein Mensch würde freiwillig bei diesem Wetter vor die Türe gehen.
14	Als der Postbote kam ist der Hund über den Gartenzaun gesprungen.
16	An der Universität findet eine Infoveranstaltung statt.
14	Der erfolgreiche Kinofilm hat sehr gute Kritiken bekommen.
12	Der Artikel über den geologischen Fund war sehr interessant.
12	In den Nachrichten fordern die Sender die Zuschauer zum Spenden auf.
10	Wenn sie die Hausarbeit nicht bald schreibt bekommt sie keinen Schein für den Kurs.
8	Die Künstlerin stellt ihr neues Werk seit gestern in der Galerie aus.
8	Die Lehrerin hat den Schülern wieder Hausaufgaben aufgegeben.
10	Der Regisseur war mit der Leistung seiner Schauspieler sehr zufrieden.
12	Wegen Glättegefahr sollte man das Auto lieber stehen lassen.
14	Um seinen Anatomietest zu bestehen musste er viel lernen.
16	Die Künstlerin entwirft ausgefallene Kleiderkreationen.
16	Die Eröffnung der neuen Kneipe in der Stadt war wirklich gut besucht.
14	Die Neuigkeiten wurden mit großer Begeisterung aufgenommen.
12	Weil er die Rechnung nicht bezahlt hat, hat er eine Mahnung bekommen.
10	Der Bahnverkehr kam wegen eines technischen Defekts zum erliegen.
8	Damit er nicht zu spät kommt wird er jeden Morgen um acht Uhr geweckt.
8	Die Kinder haben sich sehr über die vielen Süßigkeiten gefreut.
8	Bei Allergien muss man auf Inhaltsstoffe der Produkte achten.
10	Die Bäuerin hat das hoch gewachsene Gras auf der Wiese gemäht.
10	Im Frühling werden die Grünanlagen in der Stadt wieder neu bepflanzt.
12	Die Maklerin hat angeboten das Haus bald für sie zu verkaufen.
14	Sie würde gerne einmal in den Ferien in den Urlaub fahren.
14	Wegen guter Auftragslage wurden mehr Mitarbeiter eingestellt.
16	Die Pferde wurden am späten Abend auf die Koppel getrieben.
	subset 2
8	Das neue Gesetz soll schon im nächsten Monat verabschiedet werden.
8	Der Journalist hat den kritischen Artikel für die Zeitung verfasst.
10	Im Kinosaal warten die Zuschauer schon voller Spannung auf den Film.
12	Die Schule muss wegen Grippe vorübergehend geschlossen werden.
10	An der Abendkasse für das Theaterstück herrschte großer Andrang.
12	Der Chefkoch hat endlich einen Stern für seine Kochkünste bekommen.
14	Im Gerichtssaal stellten die Anwälte ihre Fälle dem Richter vor.
16	Die neue Sendung im Fernsehen ist bei allen Zuschauern beliebt.
16	Die Nachbarn haben die Polizei wegen Lärmbelästigung geholt.
14	Wegen dem Feierabendverkehr dauerte die Autofahrt sehr lang.
12	Um Erkältungen vorzubeugen muss man Vitamin C einnehmen.
10	Der Radprofi wurde wegen des Dopingverdachts disqualifiziert.
8	An Silvester wurden viele Raketen in den Himmel geschossen.
8	Nächstes Semester werden sich viele neue Studenten einschreiben.
10	Jeder Mieter im Haus muss alle drei Wochen die Kehrwoche machen.
12	Wegen dem guten Essen kommen die Gäste gerne immer wieder.
14	Die Freunde organisierten eine Party für ihren Geburtstag.
16	Der Film den wir gestern im Kino gesehen haben war enttäuschend.
16	Die Zimmerpflanze ist vertrocknet, weil sie nicht gegossen worden ist.
16	Der Anwalt hat den Klienten in der Sache erfolgreich vertreten.
14	Er hat einen neuen Job und muss in eine andere Stadt ziehen.
16	Die Preise für Nahrungsmittel sind so niedrig wie schon lange nicht mehr.
14	Sie kocht gerne italienische Gerichte für ihre Freundinnen.
12	Der Teppich musste wegen dem Fleck in die Reinigung gebracht werden.
12	Er hat sich verfahren, weil er die Strecke in den Urlaub nicht kannte.
10	Das Schreiben seines neuen Buches ging für den Autor schleppend voran.
8	Der Vorstand des Unternehmens hat sich im Konferenzraum beraten.
8	Beim Klassentreffen konnte er viele alte Freunde wieder treffen.
10	Der Fotograf hat schöne Bilder mit der Kamera festgehalten.
12	Aus Interesse hat er sich ein Abonnement der Zeitung bestellt.
14	Nach dem vielen Schnee der letzten Tage war das ganze Dorf eingeschneit.
16	Die Schüler konnten das Ende der letzten Schulstunde nicht erwarten.
16	Wegen der Feinstaubbelastung herrscht in der Innenstadt Autoverbot.
14	Beim Vorstellungsgespräch hat sie den neuen Arbeitgeber überzeugt.
12	Bei der Aufführung der lustigen Komödie wurde viel gelacht.
10	Die Gruppe hat für Silvester eine Hütte in den Bergen gebucht.
8	Das Erdbeben brachte viele Gebäude in der Stadt zum einstürzen.
8	Der Verlag hat entschieden ihr erstes eigenes Buch zu verlegen.
8	Der Reporter hat im Fernsehen von der Veranstaltung berichtet.
10	Das Hotel ist im Moment wegen einer Veranstaltung ausgebucht.
10	Bei der Weinprobe hat der Winzer seine neuen Weine vorgestellt.
12	Nach dem langen Vortrag freuten sich alle Besucher auf die Pause.
14	Die Baugenehmigung für das Haus wurde noch nicht vom Bauamt erteilt.
14	Zigarettenpackungen sollen nächstes Jahr etwas teurer werden.
16	Die Schüler haben bei der Klassenarbeit gute Noten geschrieben.
	subset 3
8	Das Auto wurde wegen eines Blechschadens in die Werkstatt gebracht.
8	Auf die Wohnungsanzeige haben sich wenige Bewerber gemeldet.
10	An der Supermarktkasse bildete sich eine sehr lange Schlange.
12	Der Umzug in die neue Wohnung ging ziemlich reibungslos von statten.
10	Das Konjunkturpaket hat die Wirtschaft wieder etwas stabilisiert.
12	Der Hund hinter dem Zaun machte durch lautes Gebell auf sich aufmerksam.
14	Die Nebenwirkungen der Medikamente sind wirklich erschreckend.
16	Die Nachbarn haben zu einem Fest in ihrem Garten eingeladen.
16	Der Unfall auf der Autobahn wurde von vielen Menschen gesehen.
14	Er hat seine letzte Prüfung nicht bestanden, weil er geschummelt hat.
12	Wegen der Baufälligkeit ist es verboten das Haus zu betreten.
10	Die Zuschauer haben für die talentierten Musiker applaudiert.
8	Sie muss sehr oft arbeiten gehen, um ihr Studium zu finanzieren.
8	Nach der Geschwindigkeitsüberschreitung war er seinen Führerschein los.
10	Es ist außerhalb der gelben Abgrenzung nicht mehr erlaubt zu rauchen.
12	Für den Faschingsumzug wird die Hauptstraße im Dorf vollständig gesperrt.
14	Die Karten für das Konzert im nächsten Jahr sind bereits jetzt ausverkauft.
16	Die Großmutter hat die ganze Familie zum Essen eingeladen.
16	Viele Schauspieler haben vor der Aufführung starkes Lampenfieber.
16	Er hat sich hoffnungsvoll auf ein Jobangebot der Firma gemeldet.
14	Wegen der gestiegenen Nachfrage wurde die Produktion erhöht.
16	Alle Gäste der Feier haben den schönen Abend sehr genossen.
14	Er hat seine Abschlussprüfung an der Universität bestanden.
12	Nächstes Woche möchte sie an ihrem ersten Marathon teilnehmen.
12	Der neue Mitbewohner zieht wohl nächste Woche in die Wohnung ein.
10	Alle Kinder freuen sich schon auf die lang ersehnten Weihnachtsferien.
8	Sie konnte letzte Woche nicht zum Arbeiten gehen, weil sie krank war.
8	Die Immobilienpreise sind wegen der Finanzkrise gesunken.
10	Manche Lebensmittel in deinem Kühlschrank sind bereits abgelaufen.
12	Bei Wind lassen viele Leute ihre Drachen auf der Wiese steigen.
14	Der Alkoholkonsum nimmt bei den Jugendlichen zur Zeit stetig zu.
16	Auf dem Faschingsumzug sah man viele originelle Kostüme.
16	Jeden Tag müssen die Kühe im Stall vom Bauer gemolken werden.
14	Der Markt in der Innenstadt ist am Wochenende immer gut besucht.
12	Die Autos müssen wegen der Baustelle eine Umleitung fahren.
10	Ein Virus hat die gesamten Daten auf meinem Computer gelöscht.
8	Beinahe jeder Student hat Angst davor Referate zu halten.
8	Wegen den anstehenden wichtigen Prüfungen muss er viel lernen.
8	Die ersten Sonnenstrahlen des Sommers werden schon sehnlichst erwartet.
10	Die Scheune auf der Wiese wurde beim Gewitter vom Blitz getroffen.
10	In der Backstube wird das Brot immer schon früh am morgen gebacken.
12	Wegen dem Stromausfall musste ein Elektriker gerufen werden.
14	Das Wartezimmer beim Arzt war wieder voll wartender Patienten.
14	Die Hilfsgüter sind in die betroffenen Gebiete geschickt worden.
16	Wirklich keiner hat damit gerechnet, dass das Flugzeug pünktlich ankommt.
